# Supplementary material for: Development and validation of the BPDKC model for predicting sarcopenic knee osteoarthritis in community-dwelling older adults: a cross-sectional study
Source: BMC Musculoskelet Disord. 2025 Nov 26;26:1072. doi: 10.1186/s12891-025-09311-6 (PMC12659516; doi:10.1186/s12891-025-09311-6)
Supplement: Supplementary file 2 — Supplementary Material 2. [file 12891_2025_9311_MOESM2_ESM.xlsx]

## Sheet: Sheet1
Variable	Training Set	Test Set	P-value
Gender, n (%)			0.033*
Male	94 (49.0)	177 (39.5)
Female	98 (51.0)	271 (60.5)
Smoking, n (%)	24 (12.5)	57 (12.7)	1
Drinking, n (%)	21 (10.9)	45 (10.0)	0.843
Physical Activity, n (%)			0.254
Low Activity	107 (55.7)	226 (50.4)
High Activity	85 (44.3)	222 (49.6)
Diet, n (%)			0.407
Abnormal Diet	94 (49.0)	237 (52.9)
Normal Diet	98 (51.0)	211 (47.1)
Hypertension, n (%)	91 (47.4)	226 (50.4)	0.535
Diabetes, n (%)	64 (33.3)	118 (26.3)	0.089
Coronary Heart Disease, n (%)	60 (31.3)	108 (24.1)	0.074
Osteoporosis, n (%)	59 (30.7)	143 (31.9)	0.838
KL Grade, n (%)			0.225
Grade 1-2	10 (5.2)	38 (8.5)
Grade 3	90 (46.9)	220 (49.1)
Grade 4	92 (47.9)	190 (42.4)
Age (years)	71.65 ± 4.49	71.21 ± 4.42	0.256
BMI (kg/m²)	23.84 ± 3.06	23.67 ± 3.07	0.529
Knee Pain Score (KVAS)	3.37 ± 1.67	3.49 ± 1.56	0.405
Grip Strength (kg)	22.94 ± 7.31	22.15 ± 7.98	0.222
Paces per minute	1.12 ± 0.17	1.12 ± 0.17	0.59
ASMI (kg/m²)	6.74 ± 0.93	6.61 ± 0.97	0.116
Calf Circumference (cm)	33.69 ± 2.30	33.87 ± 2.11	0.359
