# Supplementary material for: Development and validation of the BPDKC model for predicting sarcopenic knee osteoarthritis in community-dwelling older adults: a cross-sectional study
Source: BMC Musculoskelet Disord. 2025 Nov 26;26:1072. doi: 10.1186/s12891-025-09311-6 (PMC12659516; doi:10.1186/s12891-025-09311-6)
Supplement: Supplementary file 3 — Supplementary Material 3. [file 12891_2025_9311_MOESM3_ESM.xlsx]

## Sheet: Sheet1
Baseline Characteristics and Univariate/Multivariate Logistic Regression Analyses for SPKOA in the train set Population
	Overall	No SPKOA	SPKOA	p-value2				Multivariate
	N = 4481	n = 392 1	n = 56 1		OR (95% CI)12	SE2	p-value	adjued OR (95% CI)12	SE2	p-value
Gender, n (%)				0.1
Male	177 (39.51)	161 (41.07)	16 (28.57)		—	—		—	—
Female	271 (60.49)	231 (58.93)	40 (71.43)		1.74 (0.96–3.30)	0.313	0.076	0.00 (0.00–0.06)	1.49	<0.001***
Smoking, n (%)				0.26
No	391 (87.28)	339 (86.48)	52 (92.86)		—	—		—	—
Yes	57 (12.72)	53 (13.52)	4 (7.14)		0.49 (0.14–1.27)	0.539	0.189	0.77 (0.12–4.62)	0.905	0.775
Drinking, n (%)				>0.999
No	403 (89.96)	353 (90.05)	50 (89.29)		—	—		—	—
Yes	45 (10.04)	39 (9.95)	6 (10.71)		1.09 (0.40–2.52)	0.464	0.859	0.20 (0.02–2.13)	1.24	0.202
Physical Activity, n (%)				0.018*
Low Activity	226 (50.45)	189 (48.21)	37 (66.07)		—	—		—	—
High Activity	222 (49.55)	203 (51.79)	19 (33.93)		0.48 (0.26–0.85)*	0.3	0.014	0.29 (0.07–0.97)	0.646	0.053
Diet, n (%)				0.971
Abnormal Diet	237 (52.90)	208 (53.06)	29 (51.79)		—	—		—	—
Normal Diet	211 (47.10)	184 (46.94)	27 (48.21)		1.05 (0.60–1.85)	0.286	0.858	5.33 (1.43–24.3)	0.711	0.019*
Hypertension, n (%)				0.284
No	222 (49.55)	190 (48.47)	32 (57.14)		—	—		—	—
Yes	226 (50.45)	202 (51.53)	24 (42.86)		0.71 (0.40–1.24)	0.288	0.226	1.25 (0.30–5.22)	0.714	0.755
Diabetes, n (%)				<0.001***
No	330 (73.66)	300 (76.53)	30 (53.57)		—	—		—	—
Yes	118 (26.34)	92 (23.47)	26 (46.43)		2.83 (1.58–5.02)***	0.293	<0.001	5.60 (1.41–26.1)	0.734	0.019*
Coronary Heart Disease, n (%)				0.504
No	340 (75.89)	300 (76.53)	40 (71.43)		—	—		—	—
Yes	108 (24.11)	92 (23.47)	16 (28.57)		1.30 (0.68–2.40)	0.319	0.405	0.09 (0.01–0.52)	0.955	0.013*
Osteoporosis, n (%)				0.008**
No	305 (68.08)	276 (70.41)	29 (51.79)		—	—		—	—
Yes	143 (31.92)	116 (29.59)	27 (48.21)		2.22 (1.25–3.91)**	0.289	0.006	1.10 (0.26–4.42)	0.706	0.89
KL Grade, n (%)				0.659
Grade 1-2	38 (8.48)	32 (8.16)	6 (10.71)		—	—		—	—
Grade 3	220 (49.11)	191 (48.72)	29 (51.79)		0.81 (0.33–2.30)	0.487	0.665	0.85 (0.12–7.04)	1.01	0.876
Grade 4	190 (42.41)	169 (43.11)	21 (37.50)		0.66 (0.26–1.92)	0.501	0.412	0.81 (0.11–6.89)	1.04	0.839
Age (years)	70.0 (68.0–73.0)	70.0 (68.0–73.0)	72.0 (70.0–75.0)	<0.001***	1.10 (1.04–1.17)	0.03	<0.001***	1.04 (0.88–1.22)	0.081	0.643
BMI (kg/m²)	24.0 (21.0–26.0)	24.0 (22.0–26.0)	21.0 (20.0–23.0)	<0.001***	0.73 (0.65–0.82)	0.06	<0.001***	0.96 (0.70–1.32)	0.159	0.803
Knee Pain Score (KVAS)	3.3 (2.4–4.3)	3.2 (2.3–4.1)	5.1 (4.2–6.4)	<0.001***	2.08 (1.71–2.57)	0.103	<0.001***	3.40 (2.16–6.12)	0.262	<0.001***
Grip Strength (kg)	20.3 (16.2–26.8)	20.9 (16.7–27.8)	17.2 (15.1–22.2)	<0.001***	0.91 (0.87–0.96)	0.024	<0.001***	1.04 (0.92–1.17)	0.061	0.555
Paces per minute	1.2 (1.0–1.3)	1.2 (1.0–1.3)	1.0 (0.8–1.2)	<0.001***	0.01 (0.00–0.05)	0.909	<0.001***	0.00 (0.00–0.05)	1.81	<0.001***
ASMI (kg/m²)	6.5 (5.9–7.4)	6.7 (6.0–7.4)	5.5 (5.2–5.7)	<0.001***	0.18 (0.11–0.28)	0.243	<0.001***	0.01 (0.00–0.07)	0.987	<0.001***
Calf Circumference (cm)	34.5 (31.8–35.5)	34.6 (33.5–35.5)	31.5 (30.6–32.2)	<0.001***	0.54 (0.46–0.63)	0.08	<0.001***	0.38 (0.24–0.54)	0.199	<0.001***
