# Supplementary material for: Development and validation of the BPDKC model for predicting sarcopenic knee osteoarthritis in community-dwelling older adults: a cross-sectional study
Source: BMC Musculoskelet Disord. 2025 Nov 26;26:1072. doi: 10.1186/s12891-025-09311-6 (PMC12659516; doi:10.1186/s12891-025-09311-6)
Supplement: Supplementary file 4 — Supplementary Material 4. [file 12891_2025_9311_MOESM4_ESM.xlsx]

## Sheet: Sheet1
Supplementary Table 3: Variable Selection Process for the SPKOA Prediction Model (Training Set, n=448)
Selection Step	num	Variable Name	Group Comparison p-value (Training Set)	Univariate Regression p-value (Training Set)	Multivariate Regression p-value (Training Set)	Eligibility for Further Selection	Rationale for Inclusion/Exclusion
Step 1	1	Gender	0.1	0.076	<0.001***	Included	Met the criterion of multivariate regression p<0.05 in the training set.
	2	Diet	0.971	0.858	0.019*	Included	Met the criterion of multivariate regression p<0.05 in the training set.
	3	Diabetes	<0.001***	<0.001***	0.019*	Included	Met the criterion of multivariate regression p<0.05 in the training set.
	4	Coronary Heart Disease	0.504	0.405	0.013*	Included	Met the criterion of multivariate regression p<0.05 in the training set.
	5	KVAS	<0.001***	<0.001***	<0.001***	Included	Met the criterion of multivariate regression p<0.05 in the training set.
	6	Paces per minute	<0.001***	<0.001***	<0.001***	Included	Met the criterion of multivariate regression p<0.05 in the training set.
	7	ASMI (kg/m²)	<0.001***	<0.001***	<0.001***	Included	Met the criterion of multivariate regression p<0.05 in the training set.
	8	Calf Circumference (cm)	<0.001***	<0.001***	<0.001***	Included	Met the criterion of multivariate regression p<0.05 in the training set.
	9	Smoking	0.26	0.189	0.775	Excluded	Failed to meet the criterion of multivariate regression p<0.05 in the training set.
	10	Drinking	>0.999	0.859	0.202	Excluded	Failed to meet the criterion of multivariate regression p<0.05 in the training set.
	11	Hypertension	0.284	0.226	0.755	Excluded	Failed to meet the criterion of multivariate regression p<0.05 in the training set.
	12	Osteoporosis	0.008**	0.006	0.89	Excluded	Failed to meet the criterion of multivariate regression p<0.05 in the training set.
	13	KL Grade	0.659	0.665/0.412	0.876/0.839	Excluded	Failed to meet the criterion of multivariate regression p<0.05 in the training set.
	14	Age (years)	<0.001***	<0.001***	0.643	Excluded (temporarily)	Failed to meet the criterion of multivariate regression p<0.05 in the training set (to be re-evaluated in Step 3).
	15	BMI (kg/m²)	<0.001***	<0.001***	0.803	Excluded (temporarily)	Failed to meet the criterion of multivariate regression p<0.05 in the training set (to be re-evaluated in Step 3).
	16	Physical Activity	0.018*	0.014	0.053	Excluded (temporarily)	Marginal (p=0.053, close to 0.05) in multivariate regression (to be re-evaluated in Step 3).
	17	Grip Strength (kg)	<0.001***	<0.001***	0.555	Excluded	Failed to meet the criterion of multivariate regression p<0.05 in the training set.
Step 2	1	Paces per minute	-	-	-	Excluded	Excluded as it is closely related to sarcopenia diagnosis (reflects disease consequence rather than upstream risk).
	2	ASMI (kg/m²)	-	-	-	Excluded	Excluded as it is closely related to sarcopenia diagnosis (reflects disease consequence rather than upstream risk).
Step 3	1	BMI (kg/m²)	<0.001***	<0.001***	0.803	Included	Re-included based on clinical significance (strong epidemiological evidence linking to OA pathogenesis).
	2	Age (years)	<0.001***	<0.001***	0.643	Included	Re-included based on clinical significance (well-established as a core risk factor for SPKOA).
	3	Physical Activity	0.018*	0.014	0.053	Included	Re-included based on clinical significance (lifestyle factor with proven association with SPKOA).
	4	Osteoporosis	0.008**	0.006	0.89	Included	Re-included based on clinical significance (lifestyle factor with proven association with SPKOA).
Step 4	1	Gender	-	-	-	Included	Final candidate for stepwise forward regression.
	2	Diet	-	-	-	Included	Final candidate for stepwise forward regression.
	3	Diabetes	-	-	-	Included	Final candidate for stepwise forward regression.
	4	Coronary Heart Disease	-	-	-	Included	Final candidate for stepwise forward regression.
	5	KVAS	-	-	-	Included	Final candidate for stepwise forward regression.
	6	Calf Circumference (cm)	-	-	-	Included	Final candidate for stepwise forward regression.
	7	BMI (kg/m²)	-	-	-	Included	Final candidate for stepwise forward regression.
	8	Age (years)	-	-	-	Included	Final candidate for stepwise forward regression.
	9	Physical Activity	-	-	-	Included	Final candidate for stepwise forward regression.
	10	Osteoporosis				Included	Final candidate for stepwise forward regression.
Step 5	1	Calf Circumference (cm)	-	-	-	Retained	Retained in stepwise forward regression (Estimate=-0.687, p=9.98×10⁻¹¹***)
	2	KVAS	-	-	-	Retained	Retained in stepwise forward regression (Estimate=0.802, p=1.05×10⁻⁸***)
	3	BMI (kg/m²)	-	-	-	Retained	Retained in stepwise forward regression (Estimate=-0.280, p=3.66×10⁻⁴***)
	4	Diabetes (Yes vs. No)	-	-	-	Retained	Retained in stepwise forward regression (Estimate=1.184, p=0.006**)
	5	Physical Activity (High vs. Low)	-	-	-	Retained	Retained in stepwise forward regression (Estimate=-1.185, p=0.010*)
	6	Age (years)	-	-	-	Retained	Retained in stepwise forward regression (Estimate=0.106, p=0.029*)
	7	Osteoporosis (Yes vs. No)	-	-	-	Retained	Retained in stepwise forward regression (Estimate=1.120, p=0.012*)
	8	Diet	-	-	-	Excluded	Excluded in stepwise forward regression (failed to meet the inclusion criterion).
	9	Coronary Heart Disease	-	-	-	Excluded	Excluded in stepwise forward regression (failed to meet the inclusion criterion).
	10	Gender	-	-	-	Excluded	Excluded in stepwise forward regression (failed to meet the inclusion criterion).
Significance codes: 0 ‘’ p<0.001, ‘’ p<0.01, ‘’ p<0.05, ‘.’ p<0.1.
Group comparison: Wilcoxon rank-sum test for continuous variables; chi-square test for categorical variables.
Regression analyses: Wald test was used for univariate and multivariate logistic regression.
Stepwise forward regression: Performed using the binomial family in glm (R software), with model fitting optimized by AIC minimization (final AIC=172.55; Null deviance: 337.59 on 447 degrees of freedom，Residual deviance: 156.55 on 440 degrees of freedom AIC: 172.55
