# Supplementary material for: Development and validation of the BPDKC model for predicting sarcopenic knee osteoarthritis in community-dwelling older adults: a cross-sectional study
Source: BMC Musculoskelet Disord. 2025 Nov 26;26:1072. doi: 10.1186/s12891-025-09311-6 (PMC12659516; doi:10.1186/s12891-025-09311-6)
Supplement: Supplementary file 5 — Supplementary Material 5. [file 12891_2025_9311_MOESM5_ESM.xlsx]

## Sheet: Sheet1
Variable	Estimate (β)	Std. Error	z value	Pr(>|z|)	Lower CI (95%)	Upper CI (95%)
(Intercept)	15.6832	5.32034	2.94778	0.00320068	5.70721	26.7167
calf_circumference	-0.686991	0.106225	-6.46732	9.97551e-11	-0.910048	-0.490542
kvas	0.801599	0.140086	5.72219	1.05159e-08	0.542373	1.09494
bmi	-0.28006	0.078587	-3.5637	0.00036567	-0.444262	-0.135181
diabetesYes	1.18379	0.434531	2.72428	0.00644412	0.336151	2.0517
physical_activityHigh Activity	-1.18463	0.460198	-2.57418	0.0100478	-2.12872	-0.311092
osteoporosisYes	1.11973	0.445603	2.51284	0.0119765	0.25944	2.01919
age	0.105965	0.0486178	2.17955	0.0292907	0.0106466	0.202647
